# Supplementary material for: Super-resolution imaging of synaptic and Extra-synaptic AMPA receptors with different-sized fluorescent probes
Source: eLife. 2017 Jul 27;6:e27744. doi: 10.7554/eLife.27744 (PMC5779237; doi:10.7554/eLife.27744)
Supplement: Figure 3—source data 2. [file elife-27744-fig3-data2.zip]

Archive with 3 entries (2 files):
- Figure 3B.opj
- __MACOSX/
- __MACOSX/._Figure 3B.opj
